# Supplementary material for: Connexin 43 hemichannels regulate mitochondrial ATP generation, mobilization, and mitochondrial homeostasis against oxidative stress
Source: eLife. 2022 Nov 8;11:e82206. doi: 10.7554/eLife.82206 (PMC9642995; doi:10.7554/eLife.82206)
Supplement: Figure 1—source data 2. [file elife-82206-fig1-data2.zip]

Archive with 2 entries (2 files):
- Figure 1-Source data 2.tif
- gel 2.tif
