# Supplementary material for: Connexin 43 hemichannels regulate mitochondrial ATP generation, mobilization, and mitochondrial homeostasis against oxidative stress
Source: eLife. 2022 Nov 8;11:e82206. doi: 10.7554/eLife.82206 (PMC9642995; doi:10.7554/eLife.82206)
Supplement: Figure 1—figure supplement 1—source data 1. [file elife-82206-fig1-figsupp1-data1.zip]

Archive with 4 entries (4 files):
- PDI_1.png
- SDHA_0.png
- STX6_1.png
- Figure 1- supplement 1-Source Data 1.tif
