# Supplementary material for: Connexin 43 hemichannels regulate mitochondrial ATP generation, mobilization, and mitochondrial homeostasis against oxidative stress
Source: eLife. 2022 Nov 8;11:e82206. doi: 10.7554/eLife.82206 (PMC9642995; doi:10.7554/eLife.82206)
Supplement: Figure 2—source data 1. [file elife-82206-fig2-data1.zip]

Archive with 8 entries (8 files):
- CT.tif
- CT-2.tif
- Cx43 KO Actb-1.png
- Cx43 KO actb-2.png
- Cx43 KO CT Ab-2.png
- Cx43 KO CT Ab-3.png
- Figure 2-source data 1.tif
- SDHA actb CT-2.tif
