# Supplementary material for: Connexin 43 hemichannels regulate mitochondrial ATP generation, mobilization, and mitochondrial homeostasis against oxidative stress
Source: eLife. 2022 Nov 8;11:e82206. doi: 10.7554/eLife.82206 (PMC9642995; doi:10.7554/eLife.82206)
Supplement: Figure 7—source data 2. [file elife-82206-fig7-data2.zip]

Archive with 6 entries (6 files):
- Figure 7-Source data 2.tif
- GFP-1.png
- GFP-2.png
- GFP-3.png
- GFP-4.png
- ponceau s-2.png
